# Supplementary material for: miR-370-3p Regulates Adipogenesis through Targeting Mknk1
Source: Molecules. 2021 Nov 17;26(22):6926. doi: 10.3390/molecules26226926 (PMC8619113; doi:10.3390/molecules26226926)
Supplement: Supplementary file 1 [file molecules-26-06926-s001.zip]

Archive with 1 entries (1 files):
- molecules-1419678-supplementary.pdf
